# Supplementary material for: Nonstructural Protein NS1 of Influenza Virus Disrupts Mitochondrial Dynamics and Enhances Mitophagy via ULK1 and BNIP3
Source: Viruses. 2021 Sep 15;13(9):1845. doi: 10.3390/v13091845 (PMC8473137; doi:10.3390/v13091845)
Supplement: Supplementary file 1 [file viruses-13-01845-s001.zip]

Archive with 1 entries (1 files):
- viruses-1360249-supplementary.pdf
